# Supplementary material for: Life Cycle Assessment and Critical Raw Materials Analysis of Innovative Palladium-Substituted Membranes for Hydrogen Separation
Source: Membranes (Basel). 2025 Oct 13;15(10):310. doi: 10.3390/membranes15100310 (PMC12565921; doi:10.3390/membranes15100310)
Supplement: Supplementary file 1 [file membranes-15-00310-s001.zip]

Archive with 1 entries (1 files):
- membranes-3896891-supplementary.pdf
